# Supplementary material for: Therapeutic potential of iron oxide nanoparticles for cutaneous leishmaniasis: a systematic review of in vitro and in vivo studies
Source: J Venom Anim Toxins Incl Trop Dis. 2025 Oct 3;31:e20250004. doi: 10.1590/1678-9199-JVATITD-2025-0004 (PMC12500319; doi:10.1590/1678-9199-JVATITD-2025-0004)
Supplement: Additional file 1. [file 1678-9199-jvatitd-31-e20250004-s1.xlsx]

## Sheet: Legend
J Venom Anim Toxins incl Trop Dis
https://doi.org/10.1590/1678-9199-JVATITD-2025-0004
Supplementary Material to "Therapeutic potential of iron oxide nanoparticles for cutaneous leishmaniasis: a systematic review of in vitro and in vivo studies"

## Sheet: Profile
Article (n=16)	Parameters analyzed in articles selected for systemtic review
	Direct antiparasitic effect	Eastern hemisphere Leishmania	Cell toxicity	Morphological changes in parasites	Macrophage infection	In vivo assays	Topical formulations	Nanohyperthermia	American Leishmania	Immunomodulation	Molecular mechanisms of parasite death	Entry pathways into parasites	Metabolism in parasites and cells	Macrophage signaling	Entry pathways into macrophages	Parenteral formulations	Comparisons between formulations	Pharmacokinetic	In vivo toxicity
Kathami et al. [35]	yes	yes	no	no	no	no	no	no	no	no	no	no	no	no	no	no	no	no	no
Fathallah et al. [45]	yes	yes	no	no	no	no	no	no	no	no	no	no	no	no	no	no	no	no	no
Khan et al. [46]	yes	yes	no	no	no	no	no	no	no	no	no	no	no	no	no	no	no	no	no
Naz et al. [47]	yes	yes	no	no	no	no	no	no	no	no	no	no	no	no	no	no	no	no	no
Barkash et al. [48]	yes	yes	no	no	no	no	no	no	no	no	no	no	no	no	no	no	no	no	no
Abazari et al. [49]	yes	yes	yes	no	yes	yes	yes	no	no	yes	no	no	no	no	no	no	no	no	no
Khalil et al. [50]	yes	yes	yes	no	no	no	no	no	no	no	no	no	no	no	no	no	no	no	no
Hassan et al. [51]	yes	yes	yes	no	no	no	no	no	no	no	no	no	no	no	no	no	no	no	no
Abbasi et al. [52]	yes	yes	yes	no	no	no	no	no	no	no	no	no	no	no	no	no	no	no	no
Kannan et al. [53]	yes	yes	yes	yes	yes	yes	yes	no	no	no	no	no	no	no	no	no	no	no	no
Iqbal et al. [54]	yes	yes	yes	no	no	no	no	no	no	no	no	no	no	no	no	no	no	no	no
Verçoza et al. [55]	yes	no	yes	yes	yes	no	no	no	yes	no	no	no	no	no	no	no	no	no	no
Minhas et al. [56]	yes	yes	yes	no	no	no	no	no	no	no	no	no	no	no	no	no	no	no	no
Islam et al. [57]	yes	yes	yes	no	yes	no	no	yes	no	no	no	no	no	no	no	no	no	no	no
Berry et al. [58]	yes	no	no	yes	no	no	no	yes	yes	no	no	no	no	no	no	no	no	no	no
Albalawi et al. [59]	yes	yes	yes	no	yes	yes	yes	no	no	yes	no	no	no	no	no	no	no	no	no
Absolute number of "yes"	16	14	10	3	3	3	3	2	2	2	0	0	0	0	0	0	0	0	0
Percentage (%) of "yes"	100	87.5	62.5	18.75	18.75	18.75	18.75	12.5	12.5	12.5	0	0	0	0	0	0	0	0	0
